# Supplementary material for: Dietitians’ Knowledge, Attitudes, and Practices Regarding Food–Drug and Drug–Nutrient Interactions in Saudi Arabia: A Cross-Sectional Study
Source: Healthcare (Basel). 2026 Jun 5;14(11):1595. doi: 10.3390/healthcare14111595 (PMC13256350; doi:10.3390/healthcare14111595)
Supplement: Supplementary file 1 [file healthcare-14-01595-s001.zip]

Archive with 1 entries (1 files):
- healthcare-4326706-supplementary.pdf
